# Supplementary material for: Human Muse cells reduce myocardial infarct size and improve cardiac function without causing arrythmias in a swine model of acute myocardial infarction
Source: PLoS One. 2022 Mar 24;17(3):e0265347. doi: 10.1371/journal.pone.0265347 (PMC8947423; doi:10.1371/journal.pone.0265347)
Supplement: S1 Data — (XLSX) [file pone.0265347.s002.xlsx]

## Sheet: Sheet1
	Vehicle (n=7)
		before	after
	WBC (103/µL)	9257±964	10071±698
	RBC (104/µL)	686±27	684±31
	Hb (g/dL)	10.5±0.4	11.0±0.7
	AST (U/L)	35±2.8	40±2.7
	ALT (U/L)	33±1.6	38±2.5
	BUN (mg/dL)	3.9±1.0	5.2±1.2
	Cre (mg/dL)	0.5±0.1	0.6±0.1
	Na (mEq/L)	140±1.3	145±1.7
	K (mEq/L)	4.8±0.2	5.3±0.2
	Cl (mEq/L)	102±2.0	105±1.8
	Muse (n=5)
		before	after
	WBC (103/µL)	9020±1240	8840±1144
	RBC (104/µL)	697±54	695±60
	Hb (g/dL)	11.8±0.9	12±1.1
	AST (U/L)	43±7.6	46±4.5
	ALT (U/L)	41±2.4	40±3.0
	BUN (mg/dL)	4.1±1.3	2.8±0.5
	Cre (mg/dL)	0.4±0.1	0.4±0.1
	Na (mEq/L)	142±0.4	143±0.5
	K (mEq/L)	4.8±0.2	4.9±0.1
	Cl (mEq/L)	103±0.9	103±0.4
